# Supplementary material for: N-Glycoproteomic Profiling Reveals Alteration In Extracellular Matrix Organization In Non-Type Bladder Carcinoma
Source: J Clin Med. 2019 Aug 24;8(9):1303. doi: 10.3390/jcm8091303 (PMC6780497; doi:10.3390/jcm8091303)
Supplement: Supplementary file 1 [file jcm-08-01303-s001.zip]

Archive with 2 entries (2 files):
- jcm-557887-supplementary/Supplementary figures_JCM_Deb et al., 2019.pdf
- jcm-557887-supplementary/Supplementary tables_JCM_Deb et al_2019.xlsx
